# Supplementary material for: Functional and structural characterization of a two-MAb cocktail for delayed treatment of enterovirus D68 infections
Source: Nat Commun. 2021 May 18;12:2904. doi: 10.1038/s41467-021-23199-5 (PMC8131599; doi:10.1038/s41467-021-23199-5)
Supplement: Supplementary file 4 — Source Data [file 41467_2021_23199_MOESM4_ESM.xlsx]

## Sheet: Figure 1
Fig 1b. Neutralization activity of the murine 2H12 and 8F12
conc. (μg/mL)	2H12			8F12			IgG2a-ctr			IgG2b-ctr
0.000476837				3.0293	2.61072	4.5879
0.000953674				3.9113	6.03626	5.27811
0.00190735	4.26488	2.7774	1.89841	4.98636	18.8332	12.7356	0.822599	1.03009	3.31554	1.38814	2.47554	1.98539
0.0038147	1.52124	1.01902	3.97701	55.7747	56.1373	46.1437	0.00585977	0.997896	1.37827	1.09301	1.41528	2.1954
0.00762939	1.02192	2.43839	3.08194	99.6522	89.7293	81.8502	-0.657664	1.06411	1.06196	1.14196	0.676274	1.82916
0.0152588	3.04043	4.69032	1.17058	92.4106	103.025	95.2566	1.63337	0.708993	0.967775	1.81747	3.99603	3.54157
0.0305176	3.652	3.07482	6.16688	94.3812	94.0261	89.2043	1.90155	0.871957	1.18294	1.33628	1.09503	-0.838991
0.0610352	18.1319	3.05684	10.2686	93.3534	86.2837	111.174	1.44722	0.115355	0.345739	0.782847	0.599275	0.747231
0.12207	14.8669	8.55211	26.7978	102.787	99.8843	104.867	1.07052	-0.240981	0.150109	1.17857	0.319559	1.77801
0.244141	14.4921	16.2444	19.4906	103.763	110.436	119.242	0.219957	0.867715	1.15396	0.418928	0.0263233	1.36063
0.488281	71.2559	45.9636	73.9241	108.098	105.302	114.483	-0.200015	1.64907	0.117117	-0.0208811	-0.432135	1.62698
0.976562	80.5773	71.354	84.9833	118.128	108.804	119.609	0.264747	1.57021	-0.0601115	-0.322222	-0.0821803	-0.380676
1.95312	107.75	119.524	92.0242	90.304	93.1272	87.424	1.14664	1.35901	-0.587543	-0.191049	-1.0093	-1.33788
3.90625	100.042	95.5273	99.1566	87.3789	97.5345	90.6996	0.381785	0.8013	1.12882	-0.456983	0.692536	-0.70911
7.8125	93.3893	110.557	97.4606	92.4289	102.538	101.35	1.65797	-0.410262	-0.348806	-0.702715	0.454595	0.0453643
15.625	103.083	109.262	108.338	100.337	98.6008	99.7241	4.28629	1.61012	1.0391	-0.764562	0.451946	-0.338405
	Neutralization (%)
Fig 1c. EV-D68 VLP binding ELISA
MAb (ng/well)	conc. (μg/mL)	2H12			8F12			IgG2a-ctr			IgG2b-ctr
50	1	0.959131	0.938616	0.922811	0.342399	0.330915	0.336905	0.0582711	0.0580751	0.057116	0.0526173	0.0534479	0.0535286
25	0.5	0.815349	0.822306	0.788515	0.213004	0.211764	0.201601	0.0543347	0.0531352	0.0545533	0.0521662	0.0521238	0.0518911
12.5	0.25	0.780332	0.754722	0.706311	0.125427	0.11489	0.125591	0.050384	0.0501622	0.0512069	0.0504601	0.0503424	0.0498896
6.25	0.125	0.64024	0.595546	0.585022	0.082898	0.0788773	0.0818391	0.0495477	0.0502302	0.0500248	0.0499749	0.0506644	0.0512442
3.13	0.0626	0.449105	0.443934	0.427012	0.0588633	0.0598906	0.0621131	0.0492563	0.0490888	0.0496232	0.0494185	0.0498337	0.0494512
1.56	0.0312	0.284431	0.289059	0.274178	0.0524204	0.0561066	0.0550139	0.0475746	0.0492807	0.0563018	0.0499892	0.049843	0.0495891
0.78	0.0156	0.172532	0.169964	0.162276	0.0484159	0.0495969	0.0503865	0.0487572	0.0470879	0.0499674	0.0506656	0.0491452	0.0495373
0.39	0.0078	0.108889	0.112247	0.10542	0.0489356	0.0548751	0.0501576	0.0497992	0.0497479	0.0512864	0.0515414	0.0512149	0.0513008
0.2	0.004	0.074486	0.0716667	0.0738021	0.0467917	0.047718	0.0475335	0.0483791	0.0490543	0.0542148	0.0501698	0.0492371	0.0503399
0.1	0.002	0.0605422	0.0624436	0.0613348	0.0513901	0.0499392	0.0502246	0.0509738	0.0504013	0.0511734	0.0504151	0.0510151	0.0512276
		OD450 nm values

## Sheet: Figure 2
Fig2a. Treatment at 1 dpi
One-day-old ICR mice were inoculated intraperitoneally (i.p.) with strain 18947. The suckling mice were i.p. injected with PBS, 10 µg/g of 2H12, or 10 µg/g of 8F12 at 1 day post-infection (dpi) and were then monitored daily for survival and clinical score.
Clinical scores were graded as follows: 0, healthy; 1, lethargy and reduced mobility; 2, limb weakness; 3, limb paralysis; 4, death.
Group 1: PBS
	Mouse No.
DPI	1	2	3	4	5	6	7	8	9	10	11	12	13	14	average
1 dpi	0	0	0	0	0	0	0	0	0	0	0	0	0	0	0
2 dpi	0	0	0	0	0	0	0	0	0	0	0	0	0	0	0
3 dpi	2	2	2	2	2	2	2	1	1	1	1	0	0	0	1.28571
4 dpi	4	4	4	3	3	3	3	3	3	2	2	2	2	2	2.85714
5 dpi	4	4	4	4	4	4	4	3	3	3	3	3	3	3	3.5
6 dpi	4	4	4	4	4	4	4	4	4	3	3	3	3	3	3.64286
7 dpi	4	4	4	4	4	4	4	4	4	4	3	3	3	3	3.71429
8 dpi	4	4	4	4	4	4	4	4	4	4	3	3	3	3	3.71429
9 dpi	4	4	4	4	4	4	4	4	4	4	3	3	3	3	3.71429
10 dpi	4	4	4	4	4	4	4	4	4	4	3	3	3	3	3.71429
11 dpi	4	4	4	4	4	4	4	4	4	4	4	4	3	3	3.85714
12 dpi	4	4	4	4	4	4	4	4	4	4	4	4	3	3	3.85714
13 dpi	4	4	4	4	4	4	4	4	4	4	4	4	3	3	3.85714
14 dpi	4	4	4	4	4	4	4	4	4	4	4	4	3	3	3.85714
Group 2：8F12
	Mouse No.
DPI	1	2	3	4	5	6	7	8	9	10	11	12	13	average
1 dpi	0	0	0	0	0	0	0	0	0	0	0	0	0	0
2 dpi	0	0	0	0	0	0	0	0	0	0	0	0	0	0
3 dpi	0	0	0	0	0	0	0	0	0	0	0	0	0	0
4 dpi	0	0	0	0	0	0	0	0	0	0	0	0	0	0
5 dpi	0	0	0	0	0	0	0	0	0	0	0	0	0	0
6 dpi	2	0	0	0	0	0	0	0	0	0	0	0	0	0.153846
7 dpi	1	0	0	0	0	0	0	0	0	0	0	0	0	0.0769231
8 dpi	1	0	0	0	0	0	0	0	0	0	0	0	0	0.0769231
9 dpi	0	0	0	0	0	0	0	0	0	0	0	0	0	0
10 dpi	0	0	0	0	0	0	0	0	0	0	0	0	0	0
11 dpi	0	0	0	0	0	0	0	0	0	0	0	0	0	0
12 dpi	0	0	0	0	0	0	0	0	0	0	0	0	0	0
13 dpi	0	0	0	0	0	0	0	0	0	0	0	0	0	0
14 dpi	0	0	0	0	0	0	0	0	0	0	0	0	0	0
Group 3: 2H12
	Mouse No.
DPI	1	2	3	4	5	6	7	8	9	10	11	12	13	average
1 dpi	0	0	0	0	0	0	0	0	0	0	0	0	0	0
2 dpi	0	0	0	0	0	0	0	0	0	0	0	0	0	0
3 dpi	0	0	0	0	0	0	0	0	0	0	0	0	0	0
4 dpi	1	1	1	0	0	0	0	0	0	0	0	0	0	0.230769
5 dpi	2	2	1	1	1	1	1	0	0	0	0	0	0	0.692308
6 dpi	2	2	2	2	2	1	1	1	1	0	0	0	0	1.07692
7 dpi	2	2	2	2	2	2	1	1	1	1	0	0	0	1.23077
8 dpi	2	2	2	2	2	2	2	2	2	2	2	0	0	1.69231
9 dpi	2	2	2	2	2	2	2	2	2	2	0	0	0	1.53846
10 dpi	2	2	2	2	2	2	2	2	2	0	0	0	0	1.38462
11 dpi	2	2	2	2	2	2	2	2	2	0	0	0	0	1.38462
12 dpi	2	2	2	2	2	2	2	2	2	0	0	0	0	1.38462
13 dpi	2	2	2	2	2	0	0	0	0	0	0	0	0	0.769231
14 dpi	2	2	2	2	2	0	0	0	0	0	0	0	0	0.769231
Fig2b. Treatment at 3 dpi
One-day-old ICR mice were inoculated intraperitoneally (i.p.) with strain 18947. The suckling mice were i.p. injected with PBS, 10 µg/g of 2H12, 10 µg/g of 8F12, or a mixture of both MAbs (10 μg/g of each MAb) at 3 day post-infection (dpi) and were then monitored daily for survival and clinical score.
Clinical scores were graded as follows: 0, healthy; 1, lethargy and reduced mobility; 2, limb weakness; 3, limb paralysis; 4, death.
Group 1: PBS (Data from two cages of mice)
	Mouse No.
DPI	1	2	3	4	5	6	7	8	9	10	11	12	13	14	15	16	17	18	19	20	21	22	23	24	25	26	27	average
1 dpi	0	0	0	0	0	0	0	0	0	0	0	0	0	0	0	0	0	0	0	0	0	0	0	0	0	0	0	0
2 dpi	0	0	0	0	0	0	0	0	0	0	0	0	0	0	0	0	0	0	0	0	0	0	0	0	0	0	0	0
3 dpi	2	2	2	2	1	1	1	1	0	0	0	0	0	2	2	2	2	2	2	2	2	1	1	1	1	0	0	1.18519
4 dpi	3	3	3	3	3	2	2	2	2	2	2	2	1	4	4	4	4	3	3	3	3	2	2	2	2	2	2	2.59259
5 dpi	4	3	3	3	3	3	3	3	3	3	2	2	2	4	4	4	4	4	4	4	4	4	4	3	3	3	2	3.25926
6 dpi	4	3	3	3	3	3	3	3	3	3	3	2	2	4	4	4	4	4	4	4	4	4	4	4	4	4	3	3.44444
7 dpi	4	3	3	3	3	3	3	3	3	3	3	3	2	4	4	4	4	4	4	4	4	4	4	4	4	4	3	3.48148
8 dpi	4	4	4	4	3	3	3	3	3	3	3	3	2	4	4	4	4	4	4	4	4	4	4	4	4	4	4	3.62963
9 dpi	4	4	4	4	3	3	3	3	3	3	3	3	2	4	4	4	4	4	4	4	4	4	4	4	4	4	4	3.62963
10 dpi	4	4	4	4	4	4	3	3	3	3	3	3	2	4	4	4	4	4	4	4	4	4	4	4	4	4	4	3.7037
11 dpi	4	4	4	4	4	4	3	3	3	3	3	3	2	4	4	4	4	4	4	4	4	4	4	4	4	4	4	3.7037
12 dpi	4	4	4	4	4	4	3	3	3	3	3	3	3	4	4	4	4	4	4	4	4	4	4	4	4	4	4	3.74074
13 dpi	4	4	4	4	4	4	3	3	3	3	3	3	2	4	4	4	4	4	4	4	4	4	4	4	4	4	4	3.7037
14 dpi	4	4	4	4	4	4	3	3	3	3	3	3	2	4	4	4	4	4	4	4	4	4	4	4	4	4	4	3.7037
Group 2：8F12
	Mouse No.
DPI	1	2	3	4	5	6	7	8	9	10	11	12	13	average
1 dpi	0	0	0	0	0	0	0	0	0	0	0	0	0	0
2 dpi	0	0	0	0	0	0	0	0	0	0	0	0	0	0
3 dpi	2	2	2	2	1	1	0	0	0	0	0	0	0	0.769231
4 dpi	3	3	2	2	2	2	2	2	2	2	1	1	1	1.92308
5 dpi	3	3	2	2	2	2	2	2	2	2	1	1	1	1.92308
6 dpi	3	3	2	2	2	2	2	1	1	0	0	0	0	1.38462
7 dpi	3	2	2	2	2	2	2	1	1	1	1	0	0	1.46154
8 dpi	3	3	2	2	2	2	2	2	2	1	0	0	0	1.61538
9 dpi	3	2	2	2	2	2	2	1	1	0	0	0	0	1.30769
10 dpi	3	2	2	2	2	2	2	1	0	0	0	0	0	1.23077
11 dpi	4	3	2	2	2	2	1	0	0	0	0	0	0	1.23077
12 dpi	4	3	2	2	2	2	0	0	0	0	0	0	0	1.15385
13 dpi	4	2	2	2	2	0	0	0	0	0	0	0	0	0.923077
14 dpi	4	2	2	2	0	0	0	0	0	0	0	0	0	0.769231
Group 3: 2H12
	Mouse No.
DPI	1	2	3	4	5	6	7	8	9	10	11	12	13	average
1 dpi	0	0	0	0	0	0	0	0	0	0	0	0	0	0
2 dpi	0	0	0	0	0	0	0	0	0	0	0	0	0	0
3 dpi	2	2	2	2	2	1	1	1	1	0	0	0	0	1.07692
4 dpi	3	3	3	3	2	2	2	2	2	2	1	1	1	2.07692
5 dpi	3	3	3	3	2	2	2	2	2	2	2	0	0	2
6 dpi	3	3	3	3	2	2	2	2	2	2	2	2	2	2.30769
7 dpi	4	3	3	3	3	3	2	2	2	2	2	2	2	2.53846
8 dpi	4	3	3	3	3	3	2	2	2	2	2	2	2	2.53846
9 dpi	4	3	3	3	3	2	2	2	2	2	2	2	2	2.46154
10 dpi	4	4	3	3	2	2	2	2	2	2	2	2	2	2.46154
11 dpi	4	4	3	3	2	2	2	2	2	2	2	2	2	2.46154
12 dpi	4	4	3	3	2	2	2	2	2	2	2	2	2	2.46154
13 dpi	4	4	3	3	2	2	2	2	2	2	2	2	0	2.30769
14 dpi	4	4	3	3	2	2	2	2	2	2	2	2	0	2.30769
Group 4: 2H12+8F12
	Mouse No.
DPI	1	2	3	4	5	6	7	8	9	10	11	12	13	average
1 dpi	0	0	0	0	0	0	0	0	0	0	0	0	0	0
2 dpi	0	0	0	0	0	0	0	0	0	0	0	0	0	0
3 dpi	2	2	2	2	2	2	2	1	1	1	1	0	0	1.38462
4 dpi	2	2	2	2	2	2	2	2	2	2	2	2	2	2
5 dpi	2	2	2	2	2	2	2	2	2	2	2	2	2	2
6 dpi	2	2	2	2	2	2	2	2	2	2	2	2	2	2
7 dpi	2	2	2	2	2	2	2	2	2	2	2	2	2	2
8 dpi	2	2	2	2	2	2	2	2	2	2	2	1	1	1.84615
9 dpi	2	2	2	2	2	2	2	2	2	2	2	0	0	1.69231
10 dpi	2	2	2	2	2	2	2	2	2	2	0	0	0	1.53846
11 dpi	4	2	2	2	2	2	2	0	0	0	0	0	0	1.23077
12 dpi	4	2	2	2	2	2	0	0	0	0	0	0	0	1.07692
13 dpi	4	2	2	2	1	1	0	0	0	0	0	0	0	0.923077
14 dpi	4	2	2	2	2	1	1	0	0	0	0	0	0	1.07692
Fig2c. Treatment at 3 dpi
One-day-old ICR mice were inoculated intraperitoneally (i.p.) with strain 18953. The suckling mice were i.p. injected with PBS, 10 µg/g of 2H12, 10 µg/g of 8F12, or a mixture of both MAbs (10 μg/g of each MAb) at 3 day post-infection (dpi) and were then monitored daily for survival and clinical score.
Clinical scores were graded as follows: 0, healthy; 1, lethargy and reduced mobility; 2, limb weakness; 3, limb paralysis; 4, death.
Group 1：8F12
	Mouse No.
DPI	1	2	3	4	5	6	7	8	9	10	11	12	13	14	average
1 dpi	0	0	0	0	0	0	0	0	0	0	0	0	0	0	0
2 dpi	0	0	0	0	0	0	0	0	0	0	0	0	0	0	0
3 dpi	2	2	2	2	2	1	1	1	0	0	0	0	0	0	0.928571
4 dpi	2	2	2	2	2	2	2	1	1	1	1	1	0	0	1.35714
5 dpi	4	2	2	2	2	2	2	2	2	2	2	1	1	1	1.92857
6 dpi	4	3	2	2	2	2	2	2	2	2	2	2	2	1	2.14286
7 dpi	4	3	3	2	2	2	2	2	2	2	2	2	2	1	2.21429
8 dpi	4	3	3	3	3	2	2	2	2	2	2	2	2	2	2.42857
9 dpi	4	3	3	3	3	3	3	2	2	2	2	2	1	1	2.42857
10 dpi	4	3	3	3	3	3	3	3	2	2	2	2	1	1	2.5
11 dpi	4	3	3	3	3	3	3	3	3	2	2	1	0	0	2.35714
12 dpi	4	3	3	3	3	3	3	3	2	2	2	2	1	0	2.42857
13 dpi	4	4	4	3	3	3	3	3	3	2	2	2	1	0	2.64286
14 dpi	4	4	4	3	3	3	3	3	3	2	2	2	2	0	2.71429
Group 2：2H12
	Mouse No.
DPI	1	2	3	4	5	6	7	8	9	10	11	12	13	14	average
1 dpi	0	0	0	0	0	0	0	0	0	0	0	0	0	0	0
2 dpi	0	0	0	0	0	0	0	0	0	0	0	0	0	0	0
3 dpi	2	2	2	2	1	1	1	1	0	0	0	0	0	0	0.857143
4 dpi	2	2	2	2	2	2	2	1	1	1	1	0	0	0	1.28571
5 dpi	2	2	2	2	2	2	2	1	1	1	1	1	0	0	1.35714
6 dpi	2	2	2	2	2	2	2	2	1	1	1	1	1	0	1.5
7 dpi	2	2	2	2	2	2	2	2	1	1	1	1	1	0	1.5
8 dpi	2	2	2	2	2	2	1	1	1	1	1	1	1	0	1.35714
9 dpi	2	2	2	2	2	2	1	1	1	1	1	1	1	0	1.35714
10 dpi	2	2	2	1	1	1	1	1	1	1	0	0	0	0	0.928571
11 dpi	2	2	1	1	1	1	1	1	0	0	0	0	0	0	0.714286
12 dpi	2	2	2	1	1	1	1	0	0	0	0	0	0	0	0.714286
13 dpi	2	2	2	1	1	0	0	0	0	0	0	0	0	0	0.571429
14 dpi	2	1	0	0	0	0	0	0	0	0	0	0	0	0	0.214286
Group 3：8F12+2H12
	Mouse No.
DPI	1	2	3	4	5	6	7	8	9	10	11	12	13	14	average
1 dpi	0	0	0	0	0	0	0	0	0	0	0	0	0	0	0
2 dpi	0	0	0	0	0	0	0	0	0	0	0	0	0	0	0
3 dpi	2	2	2	2	1	1	1	1	1	1	0	0	0	0	1
4 dpi	2	2	2	2	2	2	1	1	1	1	1	0	0	0	1.21429
5 dpi	2	2	2	2	2	2	2	1	1	1	1	0	0	0	1.28571
6 dpi	2	2	2	2	2	2	2	1	1	1	1	1	0	0	1.35714
7 dpi	2	2	2	2	2	2	1	1	1	1	1	0	0	0	1.21429
8 dpi	2	2	2	2	2	2	1	1	1	0	0	0	0	0	1.07143
9 dpi	2	2	2	2	2	2	1	1	1	0	0	0	0	0	1.07143
10 dpi	2	2	2	2	2	1	1	1	1	0	0	0	0	0	1
11 dpi	2	2	2	1	1	1	1	1	1	0	0	0	0	0	0.857143
12 dpi	2	2	2	1	1	1	1	0	0	0	0	0	0	0	0.714286
13 dpi	2	2	1	1	1	0	0	0	0	0	0	0	0	0	0.5
14 dpi	2	2	1	0	0	0	0	0	0	0	0	0	0	0	0.357143
Group 4：PBS
	Mouse No.
DPI	1	2	3	4	5	6	7	8	9	10	11	12	13	14	15	16	average
1 dpi	0	0	0	0	0	0	0	0	0	0	0	0	0	0	0	0	0
2 dpi	0	0	0	0	0	0	0	0	0	0	0	0	0	0	0	0	0
3 dpi	2	2	2	2	2	2	2	1	1	1	0	0	0	0	0	0	1.0625
4 dpi	3	2	2	2	2	2	2	2	2	2	1	1	1	1	1	0	1.625
5 dpi	4	4	2	2	2	2	2	2	2	2	2	2	1	1	1	1	2
6 dpi	4	4	4	4	4	3	2	2	2	2	2	2	2	2	2	1	2.625
7 dpi	4	4	4	4	4	3	3	3	2	2	2	2	2	2	2	1	2.75
8 dpi	4	4	4	4	4	3	3	3	3	2	2	2	2	2	2	2	2.875
9 dpi	4	4	4	4	4	3	3	3	3	2	2	2	2	2	2	2	2.875
10 dpi	4	4	4	4	4	3	3	3	3	2	2	2	2	2	1	1	2.75
11 dpi	4	4	4	4	4	3	3	3	3	2	2	2	2	2	1	1	2.75
12 dpi	4	4	4	4	4	4	3	3	3	2	2	2	2	1	1	1	2.75
13 dpi	4	4	4	4	4	4	3	3	3	2	2	2	2	1	1	1	2.75
14 dpi	4	4	4	4	4	4	3	3	3	2	2	2	2	1	1	0	2.6875
Treatment with chimeric MAbs at 1 dpi
One-day-old ICR mice were inoculated intraperitoneally (i.p.) with strain 18947. The suckling mice were i.p. injected with PBS, 10 µg/g of c2H12, or 10 µg/g of c8F12 at 1 day post-infection (dpi) and were then monitored daily for survival and clinical score.
Clinical scores were graded as follows: 0, healthy; 1, lethargy and reduced mobility; 2, limb weakness; 3, limb paralysis; 4, death.
Group 1: PBS
	Mouse No.
DPI	1	2	3	4	5	6	7	8	9	10	11	12	13	14	15	average
1 dpi	0	0	0	0	0	0	0	0	0	0	0	0	0	0	0	0
2 dpi	0	0	0	0	0	0	0	0	0	0	0	0	0	0	0	0
3 dpi	3	2	2	2	2	2	2	2	2	1	1	1	0	0	0	1.46667
4 dpi	4	4	4	3	3	3	3	3	3	2	2	2	2	1	1	2.66667
5 dpi	4	4	4	4	4	4	4	4	3	3	3	3	3	3	3	3.53333
6 dpi	4	4	4	4	4	4	4	4	4	3	3	3	3	3	3	3.6
7 dpi	4	4	4	4	4	4	4	4	4	4	4	4	4	3	3	3.86667
8 dpi	4	4	4	4	4	4	4	4	4	4	4	4	4	4	3	3.93333
9 dpi	4	4	4	4	4	4	4	4	4	4	4	4	4	4	3	3.93333
10 dpi	4	4	4	4	4	4	4	4	4	4	4	4	4	4	3	3.93333
11 dpi	4	4	4	4	4	4	4	4	4	4	4	4	4	4	3	3.93333
12 dpi	4	4	4	4	4	4	4	4	4	4	4	4	4	4	4	4
13 dpi	4	4	4	4	4	4	4	4	4	4	4	4	4	4	4	4
14 dpi	4	4	4	4	4	4	4	4	4	4	4	4	4	4	4	4
Group 2: c2H12
	Mouse No.
DPI	1	2	3	4	5	6	7	8	9	10	11	12	13	14	average
1 dpi	0	0	0	0	0	0	0	0	0	0	0	0	0	0	0
2 dpi	0	0	0	0	0	0	0	0	0	0	0	0	0	0	0
3 dpi	2	0	0	0	0	0	0	0	0	0	0	0	0	0	0.142857
4 dpi	2	2	2	0	0	0	0	0	0	0	0	0	0	0	0.428571
5 dpi	2	2	2	2	2	0	0	0	0	0	0	0	0	0	0.714286
6 dpi	2	2	2	0	0	0	0	0	0	0	0	0	0	0	0.428571
7 dpi	2	2	2	0	0	0	0	0	0	0	0	0	0	0	0.428571
8 dpi	2	2	0	0	0	0	0	0	0	0	0	0	0	0	0.285714
9 dpi	2	2	0	0	0	0	0	0	0	0	0	0	0	0	0.285714
10 dpi	2	2	0	0	0	0	0	0	0	0	0	0	0	0	0.285714
11 dpi	2	2	0	0	0	0	0	0	0	0	0	0	0	0	0.285714
12 dpi	2	2	0	0	0	0	0	0	0	0	0	0	0	0	0.285714
13 dpi	2	4	0	0	0	0	0	0	0	0	0	0	0	0	0.428571
14 dpi	2	4	0	0	0	0	0	0	0	0	0	0	0	0	0.428571
Group 3: c8F12
	Mouse No.
DPI	1	2	3	4	5	6	7	8	9	10	11	12	13	14	average
1 dpi	0	0	0	0	0	0	0	0	0	0	0	0	0	0	0
2 dpi	0	0	0	0	0	0	0	0	0	0	0	0	0	0	0
3 dpi	0	0	0	0	0	0	0	0	0	0	0	0	0	0	0
4 dpi	0	0	0	0	0	0	0	0	0	0	0	0	0	0	0
5 dpi	2	0	0	0	0	0	0	0	0	0	0	0	0	0	0.142857
6 dpi	0	0	0	0	0	0	0	0	0	0	0	0	0	0	0
7 dpi	0	0	0	0	0	0	0	0	0	0	0	0	0	0	0
8 dpi	0	0	0	0	0	0	0	0	0	0	0	0	0	0	0
9 dpi	0	0	0	0	0	0	0	0	0	0	0	0	0	0	0
10 dpi	0	0	0	0	0	0	0	0	0	0	0	0	0	0	0
11 dpi	0	0	0	0	0	0	0	0	0	0	0	0	0	0	0
12 dpi	0	0	0	0	0	0	0	0	0	0	0	0	0	0	0
13 dpi	0	0	0	0	0	0	0	0	0	0	0	0	0	0	0
14 dpi	0	0	0	0	0	0	0	0	0	0	0	0	0	0	0

## Sheet: Figure 3
Neutralization mechanism
Fig 3a. Pre- and post-attachment inhibition assays.
1000 TCID50 of strain 18947 was exposed to the MAbs (2H12 or 8F12) before (pre-attachment, [Pre]) or at different time points after (post-attachment, [Post]) the virus was allowed to adsorb to cooled cells. Total RNA was isolated at 8 h after infection, and EV-D68 RNA was determined by real-time RT-PCR. For each treatment, viral RNA levels relative to those for the only virus-infected group are s…
		2H12 treatment						8F12 treatment
Virus only	Cell only	Pre	Post 0 h	Post 0.5 h	Post 1 h	Post 2 h	Post 5 h	Pre	Post 0 h	Post 0.5 h	Post 1 h	Post 2 h	Post 5 h
91.4536	0.000244417	1.20439	49.6929	111.042	93.5912	72.4192	100.773	0.0120482	18.0213	61.4625	104.81	75.8442	92.0897
95.5577	0.000239387	0.729494	36.2934	117.374	87.931	81.4758	74.1119	0.00119258	20.9416	75.8442	92.0897	73.4301	100.077
114.428	0.000212778	1.19469	43.9148	93.9161	71.919	93.9161	100.193	0.526669	20.0422	83.9602	107.26	103.846	101.24
Relative viral RNA (%)
Fig 3b. Inhibition of virus attachment by MAb 2H12
1.0 × 107 TCID50 of strain 18953 was pre-incubated with various amounts of the indicated antibodies (anti-EV-D68 MAb 2H12, or isotype control MAb) for 1 h prior to binding to prechilled RD cells at 4 °C for 1 h. After washing, cells were harvested and total RNA was isolated for real-time RT-PCR analysis of RNA contents of cell-bound virus. For each treatment, viral RNA levels relative to those fo…
		2H12 treatment			IgG2a-ctr treatment
Virus only	Cell only	0.01 μg	0.1 μg	1 μg	0.01 μg	0.1 μg	1 μg
107.26	0	77.9765	22.758	2.35376	95.3372	90.1945	92.7302
98.6993	0	73.9409	25.7822	2.27884	94.8977	84.1544	106.519
94.4601	0	77.9765	27.3152	2.29469	92.3027	97.1158	92.3027
Relative viral RNA (%)
Fig 3c. Inhibition of virus attachment by MAb 8F12
1.0 × 107 TCID50 of strain 18947 was pre-incubated with various amounts of the indicated antibodies (anti-EV-D68 MAb 8F12, or isotype control MAb) for 1 h prior to binding to prechilled RD cells at 4 °C for 1 h. After washing, cells were harvested and total RNA was isolated for real-time RT-PCR analysis of RNA contents of cell-bound virus. For each treatment, viral RNA levels relative to those fo…
		8F12 treatment			IgG2b-ctr treatment
Virus only	Cell only	0.01 μg	0.1 μg	1 μg	0.01 μg	0.1 μg	1 μg
99.539	8.82803e-06	66.8964	56.7752	0.170029	112.766	102.574	103.766
94.1696	0.000231857	81.0378	61.4152	0.181812	124.833	113.55	105.946
106.683	1.36304e-05	73.2043	54.8413	0.196217	118.373	128.343	123.685
Relative viral RNA (%)

## Sheet: Figure 7
Fig 7b. SDS-PAGE and western blotting analysis of purified chimeric MAbs.
Fig 7e. Neutralization activity of the chimeric c2H12 and c8F12
conc. (μg/mL)	m2H12			m8F12			c2H12			c8F12
0.000476837				2.80089	3.49773	3.45849				0.976479	4.75205	3.0449
0.000953674				5.18819	2.85231	9.05081				3.75978	1.39458	7.23902
0.00190735				18.0385	67.3793	39.484				4.75746	2.93214	2.63085
0.0038147				83.9875	95.0897	95.9876				2.79819	11.5103	0.92461
0.00762939	0.354058	2.1893	1.19613	89.8022	84.6217	94.2205	3.13962	0.58273	1.32783	18.8855	13.7961	26.332
0.0152588	0.910628	2.18524	0.583632	96.5262	100.027	84.108	1.84065	2.37828	0.440205	43.2591	28.4049	47.9918
0.0305176	10.7056	5.31809	6.26209	90.0616	84.8892	88.6313	2.47615	12.5937	1.35264	26.4479	65.6839	45.5359
0.0610352	7.44424	10.2194	3.94696	101.611	97.3353	96.6227	7.02072	6.25939	12.9933	94.2534	93.8209	91.1743
0.12207	11.6925	12.4407	7.1619	109.526	106.497	107.789	27.6418	55.9723	30.2808	89.9123	94.2395	91.1991
0.244141	15.0256	25.2121	40.2359	93.0095	80.3965	89.9253	88.1627	105.834	102.809	79.7127	78.3898	79.9644
0.488281	40.6928	49.4928	37.2776	100.845	97.9068	101.618	98.1833	93.4019	95.3373	90.3525	88.1118	90.5631
0.976562	76.4021	78.2938	77.5974				95.8081	104.07	106.237
1.95312	96.0927	97.8594	99.2635				105.701	102.615	106.581
3.90625	98.0317	104.032	97.9825				98.586	102.814	98.3389
7.8125	98.0276	92.0384	88.9674				97.6226	98.899	98.8273
15.625	103.451	96.6601	98.2022				99.4619	92.6951	94.064
	Neutralization (%)
Fig 7f. Neutralization activity of the chimeric c2H12 and c8F12
	m2H12	m8F12	c2H12	c8F12
1st experiment	0.4115	0.003668	0.2513	0.0548
2nd experiment	0.4927	0.002087	0.1332	0.02376
3rd experiment	0.327	0.002236	0.1314	0.02475
	IC50 (μg/ml)
Fig 7g-7h. Protection of the chimeric c2H12 and c8F12
One-day-old ICR mice were inoculated intraperitoneally (i.p.) with strain 18947. The suckling mice were i.p. injected with PBS, 10 µg/g of c2H12, or 10 µg/g of c8F12 at 1 day post-infection (dpi) and were then monitored daily for survival and clinical score.
Group 1: PBS
	Mouse No.
DPI	1	2	3	4	5	6	7	8	9	10	11	12	13	14	15	average
1	0	0	0	0	0	0	0	0	0	0	0	0	0	0	0	0
2	0	0	0	0	0	0	0	0	0	0	0	0	0	0	0	0
3	3	2	2	2	2	2	2	2	2	1	1	1	0	0	0	1.46667
4	4	4	4	3	3	3	3	3	3	2	2	2	2	1	1	2.66667
5	4	4	4	4	4	4	4	4	3	3	3	3	3	3	3	3.53333
6	4	4	4	4	4	4	4	4	4	3	3	3	3	3	3	3.6
7	4	4	4	4	4	4	4	4	4	4	4	4	4	3	3	3.86667
8	4	4	4	4	4	4	4	4	4	4	4	4	4	4	3	3.93333
9	4	4	4	4	4	4	4	4	4	4	4	4	4	4	3	3.93333
10	4	4	4	4	4	4	4	4	4	4	4	4	4	4	3	3.93333
11	4	4	4	4	4	4	4	4	4	4	4	4	4	4	3	3.93333
12	4	4	4	4	4	4	4	4	4	4	4	4	4	4	4	4
13	4	4	4	4	4	4	4	4	4	4	4	4	4	4	4	4
14	4	4	4	4	4	4	4	4	4	4	4	4	4	4	4	4
Group 2: c2H12
	Mouse No.
DPI	1	2	3	4	5	6	7	8	9	10	11	12	13	14	average
1	0	0	0	0	0	0	0	0	0	0	0	0	0	0	0
2	0	0	0	0	0	0	0	0	0	0	0	0	0	0	0
3	2	0	0	0	0	0	0	0	0	0	0	0	0	0	0.142857
4	2	2	2	0	0	0	0	0	0	0	0	0	0	0	0.428571
5	2	2	2	2	2	0	0	0	0	0	0	0	0	0	0.714286
6	2	2	2	0	0	0	0	0	0	0	0	0	0	0	0.428571
7	2	2	2	0	0	0	0	0	0	0	0	0	0	0	0.428571
8	2	2	0	0	0	0	0	0	0	0	0	0	0	0	0.285714
9	2	2	0	0	0	0	0	0	0	0	0	0	0	0	0.285714
10	2	2	0	0	0	0	0	0	0	0	0	0	0	0	0.285714
11	2	2	0	0	0	0	0	0	0	0	0	0	0	0	0.285714
12	2	2	0	0	0	0	0	0	0	0	0	0	0	0	0.285714
13	2	4	0	0	0	0	0	0	0	0	0	0	0	0	0.428571
14	2	4	0	0	0	0	0	0	0	0	0	0	0	0	0.428571
Group 3：c8F12
	Mouse No.
DPI	1	2	3	4	5	6	7	8	9	10	11	12	13	14	average
1	0	0	0	0	0	0	0	0	0	0	0	0	0	0	0
2	0	0	0	0	0	0	0	0	0	0	0	0	0	0	0
3	0	0	0	0	0	0	0	0	0	0	0	0	0	0	0
4	0	0	0	0	0	0	0	0	0	0	0	0	0	0	0
5	2	0	0	0	0	0	0	0	0	0	0	0	0	0	0.142857
6	0	0	0	0	0	0	0	0	0	0	0	0	0	0	0
7	0	0	0	0	0	0	0	0	0	0	0	0	0	0	0
8	0	0	0	0	0	0	0	0	0	0	0	0	0	0	0
9	0	0	0	0	0	0	0	0	0	0	0	0	0	0	0
10	0	0	0	0	0	0	0	0	0	0	0	0	0	0	0
11	0	0	0	0	0	0	0	0	0	0	0	0	0	0	0
12	0	0	0	0	0	0	0	0	0	0	0	0	0	0	0
13	0	0	0	0	0	0	0	0	0	0	0	0	0	0	0
14	0	0	0	0	0	0	0	0	0	0	0	0	0	0	0

## Sheet: Sup Fig 2
Sup Fig 2a. EV71 VLP binding ELISA
MAb (ng/well)	conc. (μg/mL)	2H12			8F12			D5 (anti-EV71)
50	1	0.0495099	0.050619	0.0474411	0.0574439	0.0611366	0.0596523	0.811498	0.796099	0.783736
25	0.5	0.0481625	0.0476724	0.0472367	0.0502735	0.0524112	0.0506321	0.689932	0.703115	0.715757
12.5	0.25	0.0596964	0.045543	0.046134	0.0488816	0.0500129	0.04748	0.624698	0.60705	0.596496
6.25	0.125	0.051802	0.0474516	0.0468398	0.0470729	0.0475021	0.0457856	0.487049	0.490415	0.508027
3.13	0.0626	0.0514923	0.0470709	0.0480965	0.047061	0.0459412	0.0458727	0.372417	0.362979	0.379507
1.56	0.0312	0.0466603	0.045953	0.0477795	0.0464187	0.045942	0.045347	0.274019	0.264868	0.26606
0.78	0.0156	0.0473025	0.0462317	0.0454405	0.047362	0.046175	0.0457245	0.187482	0.181552	0.181186
0.39	0.0078	0.0461286	0.04642	0.0459843	0.0452541	0.0466397	0.0623231	0.124242	0.128638	0.122216
0.2	0.004	0.0459612	0.0465731	0.0450951	0.0459121	0.0457025	0.0546042	0.0944574	0.0917167	0.0915614
0.1	0.002	0.0446405	0.0456323	0.0451045	0.0473046	0.046064	0.0457201	0.0750422	0.0742951	0.0754545
		OD450 nm values
Sup Fig 2b. CVA16 VLP binding ELISA
MAb (ng/well)	conc. (μg/mL)	2H12			8F12			9B5 (anti-CVA16)
50	1	0.054208	0.0516384	0.0504275	0.0606729	0.0673428	0.0610443	0.623626	0.627319	0.62653
25	0.5	0.0493457	0.0485505	0.048693	0.0521291	0.0533	0.05357	0.604982	0.609501	0.611856
12.5	0.25	0.0491841	0.0472154	0.0470367	0.0526969	0.0511357	0.0504229	0.5799	0.585229	0.592826
6.25	0.125	0.0490961	0.04818	0.047908	0.0504735	0.0500702	0.0490883	0.494839	0.496638	0.502399
3.13	0.0626	0.049852	0.0484422	0.0491738	0.0526232	0.0498463	0.0503903	0.393208	0.39177	0.386323
1.56	0.0312	0.04919	0.0479696	0.0479948	0.048498	0.0507104	0.0527124	0.282691	0.286005	0.290727
0.78	0.0156	0.0487811	0.0476751	0.0474621	0.0520799	0.0501165	0.0524275	0.189095	0.194192	0.189361
0.39	0.0078	0.0479401	0.0485711	0.0483346	0.0498774	0.0502019	0.0477343	0.112908	0.117899	0.119525
0.2	0.004	0.0477139	0.0486706	0.0478736	0.0438321	0.0375774	0.0480883	0.0851897	0.0837834	0.0831392
0.1	0.002	0.0471396	0.0469114	0.0451636	0.048552	0.0469024	0.0479876	0.0666119	0.0607821	0.0628387
		OD450 nm values

## Sheet: Sup Fig 3
Sup Fig 3. In vivo protection (prophylactic)
Groups of ICR mice (age < 24h) were i.p. injected with PBS, 10 µg/g of 2H12, 8F12, IgG2a isotype control MAb (1C11), or IgG2b isotype control MAb (1F4) and 24h later challenged with strain 18947.
Clinical scores were graded as follows: 0, healthy; 1, lethargy and reduced mobility; 2, limb weakness; 3, limb paralysis; 4, death.
Group 1: PBS
	Mouse No.
DPI	1	2	3	4	5	6	7	8	9	10	11	12	13	average
1 dpi	0	0	0	0	0	0	0	0	0	0	0	0	0	0
2 dpi	0	0	0	0	0	0	0	0	0	0	0	0	0	0
3 dpi	2	2	2	2	2	2	2	1	1	1	1	0	0	1.38462
4 dpi	4	3	3	3	3	3	3	2	2	2	2	2	2	2.61538
5 dpi	4	4	3	3	3	3	3	3	3	3	3	2	2	3
6 dpi	4	4	4	4	3	3	3	3	3	3	3	3	2	3.23077
7 dpi	4	4	4	4	3	3	3	3	3	3	3	3	2	3.23077
8 dpi	4	4	4	4	4	4	3	3	3	3	3	3	2	3.38462
9 dpi	4	4	4	4	4	4	3	3	3	3	3	3	2	3.38462
10 dpi	4	4	4	4	4	4	4	3	3	3	3	3	2	3.46154
11 dpi	4	4	4	4	4	4	4	3	3	3	3	3	2	3.46154
12 dpi	4	4	4	4	4	4	4	3	3	3	3	3	2	3.46154
13 dpi	4	4	4	4	4	4	4	4	3	3	3	3	3	3.61538
14 dpi	4	4	4	4	4	4	4	4	4	3	3	3	3	3.69231
Group 2: 2H12
	Mouse No.
DPI	1	2	3	4	5	6	7	8	9	10	11	12	average
1 dpi	0	0	0	0	0	0	0	0	0	0	0	0	0
2 dpi	0	0	0	0	0	0	0	0	0	0	0	0	0
3 dpi	0	0	0	0	0	0	0	0	0	0	0	0	0
4 dpi	1	1	1	1	1	1	0	0	0	0	0	0	0.5
5 dpi	2	2	1	1	1	1	0	0	0	0	0	0	0.666667
6 dpi	2	2	2	2	2	1	1	1	1	0	0	0	1.16667
7 dpi	2	2	2	1	1	1	1	1	0	0	0	0	0.916667
8 dpi	3	2	2	2	1	1	0	0	0	0	0	0	0.916667
9 dpi	3	2	2	2	1	1	0	0	0	0	0	0	0.916667
10 dpi	3	2	2	1	1	0	0	0	0	0	0	0	0.75
11 dpi	4	3	2	1	1	0	0	0	0	0	0	0	0.916667
12 dpi	4	3	2	1	1	0	0	0	0	0	0	0	0.916667
13 dpi	4	3	2	1	1	0	0	0	0	0	0	0	0.916667
14 dpi	4	3	2	1	1	0	0	0	0	0	0	0	0.916667
Group 3：IgG2b isotype control MAb 1F4
	Mouse No.
DPI	1	2	3	4	5	6	7	8	9	10	11	12	13	average
1 dpi	0	0	0	0	0	0	0	0	0	0	0	0	0	0
2 dpi	0	0	0	0	0	0	0	0	0	0	0	0	0	0
3 dpi	2	2	2	2	2	2	1	0	0	0	0	0	0	1
4 dpi	3	3	3	3	3	3	2	1	1	1	0	0	0	1.76923
5 dpi	4	3	3	3	3	3	3	3	3	2	0	0	0	2.30769
6 dpi	4	4	4	4	4	3	3	3	3	2	2	2	1	3
7 dpi	4	4	4	4	4	4	4	3	3	2	2	2	2	3.23077
8 dpi	4	4	4	4	4	4	4	3	3	2	2	2	2	3.23077
9 dpi	4	4	4	4	4	4	4	4	3	3	2	2	2	3.38462
10 dpi	4	4	4	4	4	4	4	4	4	4	3	3	3	3.76923
11 dpi	4	4	4	4	4	4	4	4	4	4	3	3	2	3.69231
12 dpi	4	4	4	4	4	4	4	4	4	4	3	3	2	3.69231
13 dpi	4	4	4	4	4	4	4	4	4	4	3	3	2	3.69231
14 dpi	4	4	4	4	4	4	4	4	4	4	3	3	2	3.69231
Group 4：8F12
	Mouse No.
DPI	1	2	3	4	5	6	7	8	9	10	11	12	average
1 dpi	0	0	0	0	0	0	0	0	0	0	0	0	0
2 dpi	0	0	0	0	0	0	0	0	0	0	0	0	0
3 dpi	0	0	0	0	0	0	0	0	0	0	0	0	0
4 dpi	0	0	0	0	0	0	0	0	0	0	0	0	0
5 dpi	0	0	0	0	0	0	0	0	0	0	0	0	0
6 dpi	0	0	0	0	0	0	0	0	0	0	0	0	0
7 dpi	2	0	0	0	0	0	0	0	0	0	0	0	0.166667
8 dpi	2	0	0	0	0	0	0	0	0	0	0	0	0.166667
9 dpi	3	0	0	0	0	0	0	0	0	0	0	0	0.25
10 dpi	3	0	0	0	0	0	0	0	0	0	0	0	0.25
11 dpi	3	0	0	0	0	0	0	0	0	0	0	0	0.25
12 dpi	3	0	0	0	0	0	0	0	0	0	0	0	0.25
13 dpi	3	0	0	0	0	0	0	0	0	0	0	0	0.25
14 dpi	3	0	0	0	0	0	0	0	0	0	0	0	0.25
Group 5: IgG2a isotype control MAb (1C11)
	Mouse No.
DPI	1	2	3	4	5	6	7	8	9	10	11	12	13	average
1 dpi	0	0	0	0	0	0	0	0	0	0	0	0	0	0
2 dpi	0	0	0	0	0	0	0	0	0	0	0	0	0	0
3 dpi	3	3	2	2	1	1	1	1	1	0	0	0	0	1.15385
4 dpi	4	4	4	3	3	3	2	2	2	2	2	1	1	2.53846
5 dpi	4	4	4	4	4	3	3	3	3	2	2	2	2	3.07692
6 dpi	4	4	4	4	4	3	3	3	3	2	2	2	2	3.07692
7 dpi	4	4	4	4	4	4	3	3	3	3	3	3	2	3.38462
8 dpi	4	4	4	4	4	4	4	3	3	3	3	3	3	3.53846
9 dpi	4	4	4	4	4	4	4	4	4	4	3	3	3	3.76923
10 dpi	4	4	4	4	4	4	4	4	4	4	3	3	3	3.76923
11 dpi	4	4	4	4	4	4	4	4	4	4	3	3	3	3.76923
12 dpi	4	4	4	4	4	4	4	4	4	4	3	3	3	3.76923
13 dpi	4	4	4	4	4	4	4	4	4	4	3	3	3	3.76923
14 dpi	4	4	4	4	4	4	4	4	4	4	3	3	3	3.76923
